# Supplementary material for: Contiguity and Structural Impacts of a Non-Myosin Protein within the Thick Filament Myosin Layers
Source: Biology (Basel). 2021 Jul 2;10(7):613. doi: 10.3390/biology10070613 (PMC8301149; doi:10.3390/biology10070613)
Supplement: Supplementary file 1 [file biology-10-00613-s001.zip]

Archive with 1 entries (1 files):
- biology-1260873-SI.pdf
